# Supplementary material for: Real-world survival patterns and multimodal therapy utilization in small cell lung cancer: a retrospective cohort study in a Chinese countryside hospital
Source: Front Oncol. 2025 Oct 23;15:1636533. doi: 10.3389/fonc.2025.1636533 (PMC12588810; doi:10.3389/fonc.2025.1636533)
Supplement: Supplementary file 3 [file Table1.xlsx]

## Sheet: Sheet1
Baseline
Gender	Male	102
	Female	40
Age	≤60	24
	60-70	60
	70-80	42
	≥80	6
Smoke History	Yes	116
	No	16
Performance Score	0	103
	1	12
	2	12
	3-4	5
TNM stage	I	2
	II	4
	III	58
	IV	68
VLAG stage	LS	64
	ES	68
