# Supplementary material for: Real-world survival patterns and multimodal therapy utilization in small cell lung cancer: a retrospective cohort study in a Chinese countryside hospital
Source: Front Oncol. 2025 Oct 23;15:1636533. doi: 10.3389/fonc.2025.1636533 (PMC12588810; doi:10.3389/fonc.2025.1636533)
Supplement: Supplementary file 4 [file Table2.xlsx]

## Sheet: Sheet1
Patients with PCI
Stage1-2	1	5
Stage3	15	42
Stage4	0	1
Failure of Treatment
No disease progression	6	7
Origin progression	1	27
Brain profression	0	13
Other organs profression	9	7
*6 patients without PCI had more than one kind of disease progression.
